# Supplementary material for: The Interplay Between Psychological and Neurobiological Predictors of Weight Regain: A Narrative Review
Source: Nutrients. 2025 May 13;17(10):1662. doi: 10.3390/nu17101662 (PMC12114007; doi:10.3390/nu17101662)
Supplement: Supplementary file 1 [file nutrients-17-01662-s001.zip]

Archive with 2 entries (2 files):
- Table S1-ANDJ Narrative Review Checklist.pdf
- Table S2-SANRA.pdf
